# Supplementary material for: A novel gene signature predicts chemoradiotherapy efficacy and tumor immunity in high‐grade glioma
Source: Clin Transl Med. 2020 Sep 17;10(5):e170. doi: 10.1002/ctm2.170 (PMC7507345; doi:10.1002/ctm2.170)
Supplement: Supplementary file 2 — Supporting [file CTM2-10-e170-s002.xlsx]

## Sheet: Sheet1
Table 1 Baseline characteristics of enrolled patients
Clinical features	Subgroups	Patients number	Total
WHO Grade			475
	Grade 3	216
	Grade 4	259
Tumor type			475
	Primary	294
	Secondary	15
	Recurrent	166
Histology			475
	A	1
	O	3
	AA	132
	AO	65
	AOA	15
	GBM	259
Age			474†
	≥60	73
	<60	401
Gender			475
	Male	286
	Female	189
Radiotherapy			475
	Yes	475
	No	0
Chemotherapy			475
	Yes	475
	No	0
IDH mutation			475
	IDHmut	187
	IDHwt	260
	NA	28
1p19q codeletion			475
	Codeletion	71
	Non-codeletion	361
	NA	43
† Exclude one censor value
A: Astrocytoma
O: Oligodendroglioma
AA: Anaplastic astrocytoma
AO: Anaplastic oligodendroglioma
AOA: Anaplastic oligoastrocytoma
GBM: Glioblastoma multiforme
